# Supplementary material for: Failure to replicate the diabetes alleviating effect of a maternal gluten-free diet in non-obese diabetic mice
Source: PLoS One. 2023 Sep 8;18(9):e0289258. doi: 10.1371/journal.pone.0289258 (PMC10490983; doi:10.1371/journal.pone.0289258)
Supplement: S1 Data — (XLSX) [file pone.0289258.s001.xlsx]

## Sheet: Diabetes Incidence
Figure 1a
Mouse group	Age (days)	Diabetes
GF	116	1			GF=Gluten-free diet in utero
GF	187	1			STD=standard diet all life including in utero
GF	137	1			Age=Age at either diabetes diagnosis or end of experiment
GF	137	1			Diabetes=0, no diabetes diagnosis; 1, diabetes diagnosis
GF	109	1
GF	200	0
GF	200	0			One mouse from the STD group was removed from analysis as it died of unknown causes.
GF	200	0
GF	200	0
GF	145	1
GF	200	0
GF	200	0
GF	195	1
GF	200	0
GF	200	0
GF	200	0
GF	112	1
GF	154	1
GF	200	0
GF	200	0
GF	200	0
GF	119	1
GF	154	1
GF	133	1
STD	144	1
STD	200	0
STD	200	1
STD	200	0
STD	200	1
STD	144	1
STD	200	0
STD	200	0
STD	200	0
STD	137	1
STD	200	0
STD	200	0
STD	109	1
STD	200	0
STD	200	0
STD	165	1
STD	137	1
STD	200	0
STD	200	0
STD	144	1
STD	200	0
STD	200	0

## Sheet: Insulitis score
Figure 1b
Insulitis score in individual islets/mouse	GF	GF	GF	GF	GF	GF	GF	GF	GF	GF	STD	STD	STD	STD	STD	STD	STD	STD	STD	STD
	4	3	0	0	4	4	0	2	0	3	4	4	0	4	4	4	0	4	3	3		GF=Gluten-free diet in utero
	1	4	0	0	0	1	0	4	0	3	3	4	0	4	4	0	3	3	3	0		STD=standard diet all life including in utero
	4	1	4	3	4	3	1	3	0	0	3	3	4	4	3	0	3	0	3	0
	1	3	4	0	0	3	3	2	0	1	3	0	1	4	4	4	0	3	3	0		Scoring system: 0, no infiltration; 1, intact islet with few mononuclear cells; 2, peri-insulitis; 3, islet infiltration <50%; 4, islet infiltration >50%
	0	3	0	3	4	3	0	3	0	0	3	0	0	3	0	0	0	0	4	4
	3	4	3	3	3	0	1	0	3	2	3	0	1	4	3	0	0	0	3	3
	3	3	0	3	3	3	0	0	3	0	3	4	3	0	3	0	4	3	0	3
	3	3	1	0	2	0	0	3	0	3	4	0	0	3	4	0	0	2	4	0
	3	4	4	0	3	4	0	3	3	4	3	0	0	2	0	3	3	4	4	0
	0	3	4	1	2	0	1	3	0	3	2	0	1	0	4	0	0	3	2	4
	3	4	0	3	0	0	0	3	3	3	4	3	0	4	3	0	0	3	2	3
	2	4	2	0	0	3	0	3	4	0	3	0	0	3	2	0	0	2	4	0
	0	4	3	0	2	0	0	0	0	4	2	3	0	3	4	0	3	3	0	4
	0	3	0	0	0	0	0	3	0	4	3	0	0	4	3	0	0	3	3	0
	0	3	3	3	3	3	0	4	2	0	3	3	1	4	4	0	0	3	3	4
	3	3	0	3	3		0	1	1	2	0	0	3		2	0	3	3	4	0
	3	4	0	0	3		0	4	0	3	4	3	2		3	2	0	3	4	4
	0	3	0	0	2		1	0	4	3	3	4	0		4	0	0	0	0	3
	2		0	0	4		1	2	4	3	3	3	2		2	0	3	2	3	0
	3		1	4	2		3	4	0	4	0	0	2		0		2	3	3	3
	2		0	0	0		3	0	2	0	3	0	0		0		3	0	3	0
	0		3	3	3		3	0	2	2	2	3	0		4		4	3	0	3
	2		3	4	3		4	0		0		0	0		4		3	2	3	3
	3		2	0	3		4	3		2		0	0		2		3	3	0	3
	0		4	1	3		0	2		3		4	0		3		3	0	4
	2		4	3			3	0		2		0	1		3		3	3	4
	0			0			0	2		3		0	0		0		0	2	3
	3			3			0	0		0		0	0				1	3	3
	0			3				4		3			3				2	3	0
	1			0				2					0				0	4	4
	0							0									0		4
	3							3											2
	3							3											3
								2											4
								3											0
								4											4
								3											0
								1											3
																			3
																			0
																			3
																			3
																			3
																			3
Average insulitis score/mouse	1.72727	3.27778	1.73077	1.43333	2.24	1.8	1	2.07895	1.40909	2.06897	2.77273	1.46429	0.8	3.06667	2.66667	0.684211	1.48387	2.33333	2.59091	1.95833
Figure 1c
Percental distribution of individual insulitis scores	STD	STD	STD	STD	STD	STD	STD	STD	STD	STD	STD total
0	60	13.3333	18.5185	78.9474	48.3871	20	20.4545	41.6667	9.09091	57.1429	36.7541
1	16.6667	0	0	0	3.22581	0	0	0	0	0	1.98925
2	10	6.66667	14.8148	5.26316	6.45161	16.6667	6.81818	0	13.6364	0	8.03175
3	10	26.6667	29.6296	5.26316	35.4839	53.3333	45.4545	37.5	59.0909	25	32.7422
4	3.33333	53.3333	37.037	10.5263	6.45161	10	27.2727	20.8333	18.1818	17.8571	20.4827
Percental distribution of individual insulitis scores	GF	GF	GF	GF	GF	GF	GF	GF	GF	GF	GF total
0	33.3333	0	42.3077	50	24	40	57.1429	26.3158	50	27.5862	35.0686
1	9.09091	5.55556	7.69231	6.66667	0	6.66667	17.8571	5.26316	4.54545	3.44828	6.67861
2	15.1515	0	7.69231	0	20	0	0	18.4211	13.6364	17.2414	9.21426
3	36.3636	55.5556	19.2308	36.6667	40	40	17.8571	34.2105	18.1818	37.931	33.5997
4	6.06061	38.8889	23.0769	6.66667	16	13.3333	7.14286	15.7895	13.6364	13.7931	15.4388

## Sheet: IAA 4 weeks
Figure 1d
Insulin autoantibody levels (ng/mL) per mouse.
Measurement are performed using the Mouse Insulin Autoantibody ELISA kit (Abbexa Ltd, Cambridge, United Kingdom)														GF=Gluten-free diet in utero
Age=4 weeks														STD=standard diet all life including in utero
ELISA measurements
Sample		OD (450nm)		OD (450nm) - blank		Single conc.		Mean conc.	Dilution	Final IAA conc.			Standard (ng/mL)	OD (450nm)				Standard curve
STD		0.238	0.255	0.1905	0.2075	0.63089	0.67112	0.651005	8	5.20804			5.5	2.985	2.984
STD		0.286	0.328	0.2385	0.2805	0.74299	0.83754	0.790265	8	6.32212			2.5	1.374	1.452
STD		0.247	0.251	0.1995	0.2035	0.65226	0.66171	0.656985	8	5.25588			1.25	0.606	0.535
STD		0.273	0.273	0.2255	0.2255	0.71308	0.71308	0.71308	8	5.70464			0.63	0.218	0.228
STD		0.38	0.38	0.3325	0.3325	0.95063	0.95063	0.95063	8	7.60504			0.41	0.141	0.135
STD		0.203	0.214	0.1555	0.1665	0.54601	0.573	0.559505	8	4.47604			0.31	0.114	0.101
STD		0.11	0.125	0.0625	0.0775	0.30428	0.34513	0.324705	8	2.59764			0.16	0.065	0.063
STD		0.107	0.125	0.0595	0.0775	0.29601	0.34513	0.32057	8	2.56456			Blank	0.045	0.05
STD		0.297	0.302	0.2495	0.2545	0.76805	0.77937	0.77371	8	6.18968
STD		0.3	0.284	0.2525	0.2365	0.77485	0.73841	0.75663	8	6.05304
STD		0.439	0.383	0.3915	0.3355	1.0743	0.95704	1.01567	8	8.12536
STD		0.488	0.513	0.4405	0.4655	1.1738	1.2235	1.19865	8	9.5892
STD		0.164	0.179	0.1165	0.1315	0.44781	0.48607	0.46694	8	3.73552
STD		0.751	0.707	0.7035	0.6595	1.6678	1.5891	1.62845	8	13.0276
STD		0.257	0.293	0.2095	0.2455	0.67582	0.75896	0.71739	8	5.73912
GF		0.15	0.167	0.1025	0.1195	0.41151	0.45551	0.43351	8	3.46808
GF		0.195	0.194	0.1475	0.1465	0.5262	0.52371	0.524955	8	4.19964
GF		0.393	0.421	0.3455	0.3735	0.97829	1.0371	1.0077	8	8.06156
GF		0.305	0.305	0.2575	0.2575	0.78614	0.78614	0.78614	8	6.28912
GF		0.212	0.203	0.1645	0.1555	0.56811	0.54601	0.55706	8	4.45648
GF		0.249	0.224	0.2015	0.1765	0.65699	0.59728	0.627135	8	5.01708
GF		0.174	0.205	0.1265	0.1575	0.47339	0.55094	0.512165	8	4.09732
GF		0.179	0.168	0.1315	0.1205	0.48607	0.45808	0.472075	8	3.7766
GF		0.352	0.247	0.3045	0.1995	0.89025	0.65226	0.771255	8	6.17004
GF		0.147	0.148	0.0995	0.1005	0.40365	0.40627	0.40496	8	3.23968
GF		0.296	0.28	0.2485	0.2325	0.76578	0.72922	0.7475	8	5.98
GF		0.236	0.229	0.1885	0.1815	0.62611	0.60933	0.61772	8	4.94176
GF		0.2	0.212	0.1525	0.1645	0.5386	0.56811	0.553355	8	4.42684
GF		0.347	0.253	0.2995	0.2055	0.87934	0.66642	0.77288	8	6.18304
GF		0.216	0.23	0.1685	0.1825	0.57787	0.61174	0.594805	8	4.75844

## Sheet: IAA 8 weeks
Figure 1d
Insulin autoantibody levels (ng/mL) per mouse.
Measurement are performed using the Mouse Insulin Autoantibody ELISA kit (Abbexa Ltd, Cambridge, United Kingdom)													GF=Gluten-free diet in utero
Age=8 weeks (note two plates)													STD=standard diet all life including in utero
ELISA measurements (1st plate)
Sample		OD (450nm)		OD (450nm) - blank		Single conc.		Mean conc.	Dilution	Final IAA conc.			Standard (ng/mL)	OD (450nm)				Standard curve
STD		0.168	0.166	0.1135	0.1115	0.77006	0.75883	0.764445	8	6.11556			5.5	2.985	2.984
STD		0.506	0.498	0.4515	0.4435	2.4585	2.4225	2.4405	8	19.524			2.5	1.374	1.452
STD		0.302	0.346	0.2475	0.2915	1.4859	1.7064	1.59615	8	12.7692			1.25	0.606	0.535
STD		0.1015	0.1115	0.1655	0.1645	1.0563	1.0509	1.0536	8	8.4288			0.63	0.218	0.228
STD		0.098	0.092	0.0435	0.0375	0.36905	0.33422	0.351635	8	2.81308			0.41	0.141	0.135
STD		0.452	0.482	0.3975	0.4275	2.2125	2.3501	2.2813	8	18.2504			0.31	0.114	0.101
STD		0.152	0.156	0.0975	0.1015	0.67979	0.70245	0.69112	8	5.52896			0.16	0.065	0.063
STD		0.144	0.164	0.0895	0.1095	0.63429	0.74759	0.69094	8	5.52752			Blank	0.045	0.05
STD		0.089	0.095	0.0345	0.0405	0.31681	0.35163	0.33422	8	2.67376
STD		0.215	0.243	0.1605	0.1885	1.0293	1.1795	1.1044	8	8.8352
STD		0.162	0.169	0.1075	0.1145	0.73633	0.77567	0.756	8	6.048
STD		0.142	0.14	0.0875	0.0855	0.62289	0.61146	0.617175	8	4.9374
STD		0.22	0.254	0.1655	0.1995	1.0563	1.2376	1.14695	8	9.1756
STD		0.18	0.176	0.1255	0.1215	0.8371	0.81482	0.82596	8	6.60768
GF		0.273	0.279	0.2185	0.2245	1.3369	1.368	1.35245	8	10.8196
GF		0.229	0.198	0.1745	0.1435	1.1048	0.93656	1.02068	8	8.16544
GF		0.365	0.361	0.3105	0.3065	1.7996	1.7801	1.78985	8	14.3188
GF		0.156	0.166	0.22	0.219	0.70245	0.75883	0.73064	8	5.84512
GF		0.278	0.258	0.2235	0.2035	1.3628	1.2586	1.3107	8	10.4856
GF		0.308	0.281	0.2535	0.2265	1.5164	1.3783	1.44735	8	11.5788
GF		0.145	0.125	0.0905	0.0705	0.63999	0.52537	0.58268	8	4.66144
GF		0.187	0.209	0.1325	0.1545	0.87594	0.99669	0.936315	8	7.49052
GF		0.187	0.185	0.1325	0.1305	0.87594	0.86486	0.8704	8	6.9632
GF		0.201	0.204	0.1465	0.1495	0.95301	0.96943	0.96122	8	7.68976
GF		0.242	0.226	0.1875	0.1715	1.1741	1.0886	1.13135	8	9.0508
GF		0.373	0.379	0.3185	0.3245	1.8385	1.8675	1.853	8	14.824
GF		0.41	0.422	0.3555	0.3675	2.0159	2.0726	2.04425	8	16.354
GF		0.294	0.402	0.2395	0.3475	1.4451	1.9779	1.7115	8	13.692
ELISA measurements (2nd plate)
Sample		OD (450nm)		OD (450nm) - blank		Single conc.		Mean conc.	Dilution	Final IAA conc.			Standard (ng/mL)	OD (450nm)				Standard curve
STD		0.157	0.139	0.1105	0.0925	1.1496	0.99969	1.07464	8	8.59716			5.5	0.828	0.78
STD		0.182	0.185	0.1355	0.1385	1.3499	1.3734	1.36165	8	10.8932			2.5	0.379	0.346
STD		0.168	0.186	0.1215	0.1395	1.2388	1.3812	1.31	8	10.48			1.25	0.185	0.16
STD		0.158	0.186	0.1115	0.1395	1.1578	1.3812	1.2695	8	10.156			0.63	0.09	0.087
GF		0.323	0.309	0.2765	0.2625	2.3512	2.2597	2.30545	8	18.4436			0.41	0.072	0.088
GF		0.246	0.273	0.1995	0.2265	1.8282	2.0173	1.92275	8	15.382			0.31	0.063	0.061
GF		0.169	0.169	0.1225	0.1225	1.2468	1.2468	1.2468	8	9.9744			0.16	0.05	0.051
GF		0.28	0.274	0.2335	0.2275	2.0653	2.0242	2.04475	8	16.358			Blank	0.048	0.045

## Sheet: IAA 13 weeks
Figure 1d
Insulin autoantibody levels (ng/mL) per mouse.
Measurement are performed using the Mouse Insulin Autoantibody ELISA kit (Abbexa Ltd, Cambridge, United Kingdom)													GF=Gluten-free diet in utero
Age=13 weeks (note 2 plates)													STD=standard diet all life including in utero
ELISA measurements (1st plate)
Sample		OD (450nm)		OD (450nm) - blank		Single conc.		Mean conc.	Dilution	Final IAA conc.			Standard (ng/mL)	OD (450nm)				Standard curve
STD		0.223	0.223	0.14	0.14	0.66568	0.66568	0.66568	8	5.32544			5.5	1.327	1.396
STD		0.198	0.193	0.115	0.11	0.56815	0.54871	0.55843	8	4.46744			2.5	0.821	0.732
STD		0.454	0.433	0.371	0.35	1.5609	1.4809	1.5209	8	12.1672			1.25	0.405	0.399
STD		0.187	0.183	0.104	0.1	0.52541	0.50991	0.51766	8	4.14128			0.63	0.186	0.203
STD		0.131	0.149	0.048	0.066	0.3116	0.37937	0.345485	8	2.76388			0.41	0.145	0.159
STD		0.336	0.328	0.253	0.245	1.1072	1.0761	1.09165	8	8.7332			0.31	0.124	0.131
STD		0.127	0.117	0.044	0.034	0.29672	0.25989	0.278305	8	2.22644			0.16	0.089	0.098
STD		0.123	0.12	0.04	0.037	0.28192	0.27088	0.2764	8	2.2112			Blank	0.084	0.082
STD		0.246	0.279	0.163	0.196	0.75567	0.88484	0.820255	8	6.56204
STD		0.178	0.158	0.095	0.075	0.49057	0.41366	0.452115	8	3.61692
STD		0.281	0.25	0.198	0.167	0.89267	0.77133	0.832	8	6.656
STD		0.405	0.407	0.322	0.324	1.3738	1.3814	1.3776	8	11.0208
STD		0.148	0.143	0.065	0.06	0.37557	0.35664	0.366105	8	2.92884
STD		0.255	0.266	0.172	0.183	0.79091	0.83397	0.81244	8	6.49952
GF		0.232	0.248	0.149	0.165	0.70088	0.7635	0.73219	8	5.85752
GF		0.169	0.158	0.086	0.075	0.45586	0.41366	0.43476	8	3.47808
GF		0.184	0.186	0.101	0.103	0.51379	0.52154	0.517665	8	4.14132
GF		0.232	0.242	0.149	0.159	0.70088	0.74001	0.720445	8	5.76356
GF		0.221	0.2	0.138	0.117	0.65786	0.57593	0.616895	8	4.93516
GF		0.359	0.377	0.276	0.294	1.1964	1.266	1.2312	8	9.8496
GF		0.165	0.166	0.082	0.083	0.44048	0.44432	0.4424	8	3.5392
GF		0.207	0.168	0.124	0.085	0.60321	0.45201	0.52761	8	4.22088
GF		0.165	0.187	0.082	0.104	0.44048	0.52541	0.482945	8	3.86356
GF		0.234	0.233	0.151	0.15	0.7087	0.70479	0.706745	8	5.65396
GF		0.179	0.228	0.096	0.145	0.49443	0.68523	0.58983	8	4.71864
GF		0.421	0.424	0.338	0.341	1.4351	1.4466	1.44085	8	11.5268
GF		0.477	0.453	0.394	0.37	1.6481	1.5571	1.6026	8	12.8208
ELISA measurements (2nd plate)
Sample		OD (450nm)		OD (450nm) - blank		Single conc.		Mean conc.	Dilution	Final IAA conc.			Standard (ng/mL)	OD (450nm)				Standard curve
STD		0.21	0.224	0.1405	0.1545	0.65596	0.71577	0.685865	8	5.48692			5.5	1.322	1.393
STD		0.501	0.483	0.4315	0.4135	1.826	1.758	1.792	8	14.336			2.5	0.807	0.752
STD		0.555	0.458	0.4855	0.3885	2.0267	1.6627	1.8447	8	14.7576			1.25	0.404	0.392
STD		0.332	0.387	0.2625	0.3175	1.1656	1.3862	1.2759	8	10.2072			0.63	0.183	0.183
GF		0.254	0.263	0.1845	0.1935	0.84286	0.88068	0.86177	8	6.89416			0.41	0.133	0.15
GF		0.331	0.283	0.2615	0.2135	1.1615	0.9642	1.06285	8	8.5028			0.31	0.119	0.128
GF		0.271	0.289	0.2015	0.2195	0.32368	0.91418	0.61893	8	4.95144			0.16	0.096	0.111
GF		0.539	0.544	0.4695	0.4745	1.9677	1.9862	1.97695	8	15.8156			Blank	0.07	0.069

## Sheet: IPGTT
Figure 2a
Intraperitoneal glucose tolerance test																						GF=Gluten-free diet in utero
																						STD=standard diet all life
Raw data - blood glucose levels/mouse
Time(min)	STD															GF
0	3.1	4.1	3.9	7.3	5.4	3.5	5.3	3.5	2.9	3.6	5.3	2.6	4.2	3.5	4.9	4.9	6.8	4.6	3.9	3.9	4.8	4.8	8.2	2.4	4.2	5.7	4.7	6.2	4.3	3.7
5	5.5	6.5	8.2	9.2	9.6	8.5	8.4	7.2	6.2	7.9	6.7	6.6	7.8	6.3	8.6	7.9	8.4	7.3	8.9	6.1	9.6	6.4	9.2	6.3	9.8	10.8	8	6.2	11.3	5.8
15	7.3	9.2	10.2	11.4	13.7	9.2	14.3	11.3	6.8	10.4	11.4	8.9	6.9	11.3	11.1	12.6	10.3	9.4	11.6	10.9	11.8	10.8	10.9	8.5	7.6	12.9	15.1	12.5	12.9	9.7
30	6.3	9.6	7.1	8.1	8.6	7.6	7.8	6.5	5.5	8.9	10.2	7	7.2	9.6	6.6	12.8	12.7	6.8	7.7	6.4	6.8	9.2	6.9	5.3	6.3	7.7	8.3	7	5.9	5.9
60	5.1	5	5.5	7.9	5.7	5.3	7	5.7	5.5	6.3	8.3	4.1	5.3	6.6	3.9	10.4	6.6	6.8	5.3	7.9	8.7	5.7	4.8	4.4	5.4	6.7	6.6	6	5.6	5.4
120	5	3.1	4.3	3.6	4.1	3	3.4	3.7	3.4	3.2	5.9	3.3	3.8	4.3	4.4	7.6	5.7	3.8	4.2	3.3	5.5	3.4	3.6	3.9	4.2	4.7	5.1	3.9	3.9	4.7
Percent of intial blood glucose/mouse
Time (min)	STD															GF
0	100	100	100	100	100	100	100	100	100	100	100	100	100	100	100	100	100	100	100	100	100	100	100	100	100	100	100	100	100	100
5	177.419	158.537	210.256	126.027	177.778	242.857	158.491	205.714	213.793	219.444	126.415	253.846	185.714	180	175.51	161.225	123.529	158.696	228.205	156.41	200	133.333	112.195	262.5	233.333	189.474	170.213	100	262.791	156.757
15	235.484	224.39	261.538	156.164	253.704	262.857	269.811	322.857	234.483	288.889	215.094	342.308	164.286	322.857	226.531	257.143	151.471	204.348	297.436	279.487	245.833	225	132.927	354.167	180.952	226.316	321.277	201.613	300	262.162
30	203.226	234.146	182.051	110.959	159.259	217.143	147.17	185.714	189.655	247.222	192.453	269.231	171.429	274.286	134.694	261.224	186.765	147.826	197.436	164.103	141.667	191.667	84.1463	220.833	150	135.088	176.596	112.903	137.209	159.459
60	164.516	121.951	141.026	108.219	105.556	151.429	132.076	162.857	189.655	175	156.604	157.692	126.191	188.571	79.5918	212.245	97.0588	147.826	135.897	202.564	181.25	118.75	58.5366	183.333	128.571	117.544	140.425	96.7742	130.233	145.946
120	161.29	75.6098	110.256	49.3151	75.9259	85.7143	64.1509	105.714	117.241	88.8889	111.321	126.923	90.4762	122.857	89.7959	155.102	83.8235	82.6087	107.692	84.6154	114.583	70.8333	43.9024	162.5	100	82.4561	108.511	62.9032	90.6977	127.027
Figure 2b
Intraperitoneal glucose tolerance test
Area under the curve 0-120 min (baseline= initial blood glucose (100%))/mouse
STD	GF
9339	12755
6039	3304
6846	4729
2610	7468
4539	8323
7722	7604
5126	4909
8507	4248
9103	12740
9654	4423
6604	3829
11394	7090
4023	2741
11979	5705
3768	6669

## Sheet: IPITT
Figure 2c
Intraperitoneal insulin tolerance test							GF=Gluten-free diet in utero
							STD=standard diet all life including in utero
Raw data - blood glucose levels/mouse
Time (min)	STD															GF
0	4.4	6.3	5	4.9	4.9	4.2	4.9	5.1	3.9	4.1	4.4	3.8	7.9	3.3	5	5.2	5.1	5.5	4.1	5.3	3.4	4.8	3.2	4.3	4.7	4.1	5.7	5.2	9.4
15	3.2	3.3	3.6	2.3	3.4	3.3	4.3	3.4	4.1	3.5	5.6	5	4.2	3.9	4.4	5.4	2.3	4.7	4.1	4.2	2.2	3.4	2.4	3.9	3.3	3.4	2.9	3.7	5.2
30	2.8	2.7	2.8	1.6	3.7	3.5	3.4	3.7	1.5	2.8	3.3	2.3	2.6	2.5	3.6	3.4	1.8	2.9	2.8	3.8	1.2	3.7	1.3	3.6	2.5	2.3	3.1	3.3	4.4
60	2.3	2.1	2.8	2.5	2.2	4.5	4.9	3.6	1.2	3.2	3.4	2.5	2.2	2	3.1	3	2.1	1.9	1.9	3.9	1.7	2.1	1.8	2.6	2.4	2.3	2.6	3.2	4.6
90	2.1	2.1	2.3	2.2	3.4	3.4	3.4	4.5	1.9	2.7	3.6	2.8	2.3	2.3	3.4	2.8	1.7	1.9	1.5	3.1	1.6	2.3	2.2	2.1	2.2	2.3	2.6	3.6	2.9
120	2.7	2.5	2.8	2.9	3.1	3.3	3.1	3.8	2.3	2.8	3.8	3.3	2.2	3.6	4.3	3.9	2.5	2.2	1.6	3.4	1.3	2.8	2.9	2.9	2.6	3.2	3.1	3.7	2.8
150	2.5	2.9	3.2	2.5	4.1	1.9	3.3	4.3	2.6	3.5	3.7	2.7	2.9	3.4	4.3	3.2	3.5	2.3	2.2	3.6	1.7	3.1	2.2	2.2	2.8	3.2	2.6	3.6	3.1
180	3	3	4.3	3.2	3.4	2.8	3	4.9	3.1	3.6	3.8	4.5	3.3	3.4	4.2	4.7	3.6	2.4	2.7	3.4	3.7	3.3	3.1	2.4	3	3.2	2.8	4.1	3.6
Percent of intial blood glucose/mouse
Time (min)	STD															GF
0	100	100	100	100	100	100	100	100	100	100	100	100	100	100	100	100	100	100	100	100	100	100	100	100	100	100	100	100	100
15	72.7273	52.3809	72	46.9388	69.3878	78.5714	87.7551	66.6667	105.128	85.3658	127.273	131.579	53.1646	118.182	88	103.846	45.098	85.4545	100	79.2453	64.7059	70.8333	75	90.6977	70.2128	82.9268	50.8772	71.1539	55.3192
30	63.6364	42.8571	56	32.6531	75.5102	83.3333	69.3878	72.549	38.4615	68.2927	75	60.5263	32.9114	75.7576	72	65.3846	35.2941	52.7273	68.2927	71.6981	35.2941	77.0833	40.625	83.7209	53.1915	56.0976	54.386	63.4615	46.8085
60	52.2727	33.3333	56	51.0204	44.898	107.143	100	70.5882	30.7692	78.0488	77.2727	65.7895	27.8481	60.6061	62	57.6923	41.1765	34.5455	46.3415	73.5849	50	43.75	56.25	60.4651	51.0638	56.0976	45.614	61.5385	48.9362
90	47.7273	33.3333	46	44.898	69.3878	80.9524	69.3878	88.2353	48.718	65.8537	81.8182	73.6842	29.1139	69.697	68	53.8462	33.3333	34.5455	36.5854	58.4906	47.0588	47.9167	68.75	48.8372	46.8085	56.0976	45.614	69.2308	30.8511
120	61.3636	39.6825	56	59.1837	63.2653	78.5714	63.2653	74.5098	58.9744	68.2927	86.3636	86.8421	27.8481	109.091	86	75	49.0196	40	39.0244	64.1509	38.2353	58.3333	90.625	67.4419	55.3192	78.0488	54.386	71.1539	29.7872
150	56.8182	46.0318	64	51.0204	83.6735	45.2381	67.3469	84.3137	66.6667	85.3658	84.0909	71.0526	36.7089	103.03	86	61.5385	68.6274	41.8182	53.6585	67.9245	50	64.5833	68.75	51.1628	59.5745	78.0488	45.614	69.2308	32.9787
180	68.1818	47.6191	86	65.3061	69.3878	66.6667	61.2245	96.0784	79.4872	87.8049	86.3636	118.421	41.7722	103.03	84	90.3846	70.5882	43.6364	65.8537	64.1509	108.823	68.75	96.875	55.8139	63.8298	78.0488	49.1228	78.8461	38.2979
One mouse from the GF group has been removed because the blood glucose level rose 50% after 15 min, suggesting wrong insulin injection site.
Figure 2d
Intraperitoneal insulin tolerance test
Area under the curve 0-180 min/mouse
STD	GF
10841	12577
7786	16533
11040	9044
9352	8400
12367	10043
14161	12439
13546	9706
14353	11016
10538	12773
13811	11669
15528	10340
14783	12476
6560	9211
16045	12563
14010	7484

## Sheet: Gliadin levels
Mentioned in manuscript
Gliadin conc determined using RIDASCREEN® Gliadin detection kit (R-Biopharm AG, Darmstadt, Germany)										SD=standard diet from same batch but different diet packages
Gliadin conc in diets used in current manuscript										ppb=parts per billion
Gliadin concentration in STD diet									Gliadin		Gluten
Sample		OD (450nm)		Single koncentration (ng/ml)		Mean koncentration	Dilution factor	Well dilution	ppb (ug/kg)	ppm (mg/kg)	g/kg	ppm (mg/kg)			Standard (ppb)	OD (450nm)			Standard curve
SD		1.867	1.844	30.53	29.942	30.236	500	2000	30236000	30236	30.236	60472			0	0.174	0.139
SD		1.821	1.852	29.363	30.146	29.7545	500	2000	29754500	29754.5	29.7545	59509			5	0.611	0.638
SD		1.783	1.79	28.421	28.593	28.507	500	2000	2.8507e+07	28507	28.507	57014			10	0.971	0.972
SD		1.827	1.811	29.513	29.113	29.313	500	2000	2.9313e+07	29313	29.313	58626			20	1.419	1.401
SD		1.712	1.628	26.713	24.77	25.7415	500	2000	2.57415e+07	25741.5	25.7415	51483			40	2.196	2.085
SD		1.527	1.524	22.531	22.466	22.4985	500	2000	22498500	22498.5	22.4985	44997			80	2.686	2.695
									Mean	27675.1					Assay control A	1.176	1.229
Gliadin concentration in GF diet
									GF=gluten-free diet from same batch but different diet packages
									Gliadin		Gluten
Sample		OD (450nm)		Single koncentration (ng/ml)		Mean koncentration	Dilution factor	Well dilution	ppb (ug/kg)	ppm (mg/kg)	g/kg	ppm (mg/kg)			Standard (ppb)	OD (450nm)			Standard curve
GF		0.905	0.95	14.201	15.217	14.709	500	25	183862	183.863	0.183863	367.725			0	0.104	0.102
GF		0.841	0.85	12.782	12.98	12.881	500	25	161012	161.012	0.161012	322.025			5	0.507	0.489
GF		0.817	0.8	12.258	11.889	12.0735	500	25	150919	150.919	0.150919	301.837			10	0.777	0.788
GF		0.753	0.767	10.88	11.179	11.0295	500	25	137869	137.869	0.137869	275.738			20	1.219	1.222
									Mean	158.416					40	1.649	1.826
															80	2.374	2.366
															Assay control A	0.895	0.953
Gliadin conc determined using RIDASCREEN® Gliadin detection kit (R-Biopharm AG, Darmstadt, Germany)
Batches of the same GF diet formula but used in Haupt-Jorgensen et al. 2018 study.
Gliadin concentration in other GF diet batches
									Gliadin		Gluten
Sample		OD (450nm)		Single koncentration (ng/ml)		Mean koncentration	Dilution factor	Well dilution	ppb (ug/kg)	ppm (mg/kg)	g/kg	ppm (mg/kg)			Standard (ppb)	OD (450nm)			Standard curve
GF Batch A		0.75	0.75	18.049	18.049	18.049	500	5	45122.5	45.1225	0.0451225	90.245			0	0.047	0.042
GF Batch B		1.452	1.429	40.087	39.203	39.643	500	5	99107.5	99.1075	0.0991075	198.215			5	0.147	0.152
															10	0.37	0.378
															20	0.849	0.869
															40	1.517	1.402
															80	2.023	2.052
															Assay control A	4.744	6.045
